# Supplementary material for: Respiratory Syncytial Virus Infections in Recipients of Bone Marrow Transplants: A Systematic Review and Meta-Analysis
Source: Infect Dis Rep. 2024 Mar 29;16(2):317–55. doi: 10.3390/idr16020026 (PMC11050314; doi:10.3390/idr16020026)
Supplement: Supplementary file 1 [file idr-16-00026-s001.zip]

Archive with 1 entries (1 files):
- idr-2861566-supplementary.pdf
